# Supplementary material for: Special contoured pelvic brim reconstruction titanium plate combined with trans-plate buttress screws (quadrilateral screws) for acetabular fractures with quadrilateral plate involvement through the anterior ilioinguinal approach
Source: Front Surg. 2024 Sep 12;11:1438036. doi: 10.3389/fsurg.2024.1438036 (PMC11424611; doi:10.3389/fsurg.2024.1438036)
Supplement: Supplementary File 1 — The process of contouring and placing the pelvic brim reconstruction plate are demonstrated. [file Table1.xlsx]

## Sheet: Sheet1
Patient number	Admission number	admission time	Gender	Age(years)	Fracture type	Mechanism of injury	Concomitant injuries	Time to surgery(days)	Operation time(min)	Blood loss(ml)	Follow-up (months)	Time to surgery(days)	Matta's Grades	modified Merle d’Aubigné score	Harris Hip scores	Complications
1	30798197	2012-04-10	Male	54	Both columns	Traffic accident	—	7	248	800	55	7	<1 mm	excellent	94	—
2	30800527	2012-05-12	Female	35	Both columns	Traffic accident	—	7	265	500	40	7	2–3 mm	excellent	91	—
3	30845650	2012-09-13	Male	47	ACPHT	Fall from height	—	5	240	600	67	5	<1 mm	excellent	94	—
4	30858293	2012-10-21	Male	45	ACPHT	Traffic accident	Ipsilateral riband, femoral shaft fracture	13	182	600	46	13	<1 mm	excellent	92	—
5	30859552	2012-11-22	Male	37	Both columns	Fall from height	—	7	192	600	44	7	<1 mm	excellent	93	—
6	30860909	2012-12-26	Female	40	Both columns	Fall from height	Ipsilateral rib fracture, hip dislocation	7	243	600	56	7	<1 mm	excellent	92	—
7	30944998	2013-03-13	Female	45	T-type	Fall from height	—	11	397	2000	32	11	2–3 mm	good	82	Vascular injury
8	30961109	2013-06-27	Male	21	ACF	Crashing	—	6	220	600	46	6	<1 mm	excellent	98	—
9	30991304	2013-08-19	Male	50	ACPHT	Traffic accident	—	6	205	500	42	6	<1 mm	excellent	95	—
10	31063760	2013-09-14	Male	43	Both columns	Fall from height	Head injury, Ipsilateral hip dislocation	8	208	1200	35	8	2–3 mm	good	83	LFCNI
11	31083760	2013-10-11	Male	19	Both columns	Fall from height	—	6	189	500	72	6	<1 mm	excellent	94	—
12	31116485	2013-12-20	Female	56	T-type	Traffic accident	—	9	256	800	47	9	>3 mm	fair	72	—
13	31147517	2014-02-08	Male	47	ACPHT	Traffic accident	Ipsilateral rib fracture	7	188	400	38	7	<1 mm	excellent	95	—
14	31167678	2014-06-06	Female	42	Both columns	Traffic accident	—	8	217	600	67	8	<1 mm	excellent	93	—
15	31153438	2014-07-03	Male	63	Both columns	Fall from height	—	11	206	700	45	11	>3 mm	fair	76	—
16	31158084	2014-08-27	Male	41	T-type	Fall from height	Ipsilateral distal radial fracture	4	340	1000	42	4	<1 mm	excellent	86	LFCNI
17	31196474	2014-10-08	Male	36	ACPHT	Fall from height	—	5	255	800	36	5	<1 mm	excellent	94	—
18	32015853	2014-12-20	Female	50	ACF	Traffic accident	—	11	295	1100	44	11	<1 mm	excellent	84	Inguinal hernia
19	32156485	2015-02-07	Female	49	Both columns	Fall from height	—	9	220	500	54	9	2–3 mm	good	83	—
20	32208972	2015-03-14	Male	61	ACF	Traffic accident	Ipsilateral tibial plateau fracture	10	305	700	39	12	<1 mm	excellent	92	—
21	32226110	2015-04-28	Male	51	ACPHT	Fall from height	Ipsilateral ulnar and radius fracture	6	355	600	48	6	2–3 mm	good	86	—
22	32264812	2015-06-19	Male	52	Both columns	Traffic accident	—	8	191	800	38	8	2–3 mm	good	85	—
23	32295344	2015-08-20	Female	36	Transverse-shaped	Traffic accident	Ipsilateral rib fracture, head injury	6	210	500	49	6	<1 mm	excellent	95	—
24	32318429	2015-10-05	Male	59	ACPHT	Fall from height	Ipsilateral ulnar olecranon fracture	8	342	800	37	8	<1 mm	good	93	—
25	32343305	2015-12-26	Male	66	ACPHT	Traffic accident	—	5	345	800	58	5	2–3 mm	good	82	—
26	32353305	2016-02-26	Female	38	Both columns	Fall from height	—	9	263	700	48	9	<1 mm	excellent	92	—
27	32374583	2016-03-17	Male	53	T-type	Traffic accident	—	5	272	700	42	5	<1 mm	good	83	—
28	32383023	2016-04-03	Male	27	Both columns	Traffic accident	Ipsilateral ankle fracture	6	210	1000	58	6	2–3 mm	good	86	—
29	32492135	2016-05-20	Male	47	Transverse-shaped	Fall from height	—	3	185	400	32	3	<1 mm	excellent	94	—
30	32502185	2016-06-02	Female	73	Transverse-shaped	Traffic accident	—	7	190	500	37	7	<1 mm	excellent	93	—
31	32583023	2016-09-20	Female	61	T-type	Fall from height	—	11	252	1000	48	11	2–3 mm	good	83	—
32	32599018	2016-10-04	Female	50	Both columns	Traffic accident	Ipsilateral rib and ankle fracture	7	267	800	57	7	2–3 mm	good	87	—
33	33150353	2016-12-16	Male	55	Transverse-shaped	Crashing	—	5	238	500	64	5	<1 mm	excellent	92	—
34	33339276	2017-03-01	Male	49	Both columns	Fall from height	—	7	225	600	55	7	2–3 mm	good	86	—
35	33354832	2017-04-28	Female	61	T-type	Traffic accident	—	6	185	600	35	6	2–3 mm	good	84	—
36	33496613	2017-06-20	Male	47	T-type	Fall from height	—	8	198	1200	60	8	<1 mm	excellent	86	—
37	33529761	2017-09-27	Male	52	Both columns	Traffic accident	Head injury, thoracic injury	13	178	600	51	13	<1 mm	good	84	—
38	33695289	2017-11-07	Male	42	ACPHT	Fall from height	Bladder injury and lumbar fracture	17	190	600	68	17	<1 mm	excellent	90	—
39	33711228	2018-03-18	Male	47	T-type	Traffic accident	—	14	362	500	84	15	<1 mm	excellent	92	—
40	33763455	2018-04-11	Female	67	Both columns	Traffic accident	Abdominal injury, ipsilateral hip dislocation	9	235	600	34	9	>3 mm	poor	52	Posttraumatic arthritis
41	33891842	2018-06-25	Male	55	ACPHT	Traffic accident	—	7	246	600	35	7	<1 mm	good	85	—
42	33933332	2018-08-29	Female	54	Both columns	Traffic accident	Lumbar fracture	9	242	500	55	9	2–3 mm	excellent	91	—
43	33995263	2018-11-12	Female	45	Both columns	Fall from height	Lumbar fracture	10	280	1000	38	10	<1 mm	excellent	93	—
44	34084646	2019-03-17	Female	59	ACPHT	Traffic accident	—	12	237	600	37	12	2–3 mm	fair	78	Heterotopic ossification
45	34162493	2019-05-16	Male	47	Both columns	Crashing	—	8	256	600	36	8	>3 mm	fair	75	—
46	34180745	2019-07-26	Male	43	Transverse-shaped	Traffic accident	—	9	320	800	36	9	<1 mm	excellent	92	—
47	34197353	2019-09-07	Male	31	Both columns	Traffic accident	Ipsilateral ulnar olecranon and intertrochanteric fracture	9	240	1000	32	9	<1 mm	good	84	—
48	34208994	2019-10-09	Male	34	ACPHT	Fall from height	—	8	227	500	38	8	<1 mm	good	88	—
ACPHT, anterior column posterior hemitransverse type; ACF, anterior column fractures;
LFCNI, lateral femoral cutaneous nerve injury; THA; total hip arthroplasty.
